# Supplementary material for: Cell Cycle Status Influences Resistance to Apoptosis Induced by Oxidative Stress in Human Breast Cancer Cells, Which Is Accompanied by Modulation of Autophagy
Source: Curr Issues Mol Biol. 2023 Jul 29;45(8):6325–38. doi: 10.3390/cimb45080399 (PMC10453102; doi:10.3390/cimb45080399)
Supplement: Supplementary file 1 [file cimb-45-00399-s001.zip]

Archive with 1 entries (1 files):
- cimb-2487058-supplementary.pdf
